# Supplementary material for: Development and Validation of an Immune-Related Prognostic Signature for Ovarian Cancer Based on Weighted Gene Coexpression Network Analysis
Source: Biomed Res Int. 2020 Dec 10;2020:7594098. doi: 10.1155/2020/7594098 (PMC7749778; doi:10.1155/2020/7594098)
Supplement: Supplementary Materials — Figure S1: identification of clustering in ovarian cancer samples. (a) Sample clustering of TCGA samples to detect outliers. (b) A sample dendrogram and trait indicator. The clustering was based on the gene expression data. The color intensity was proportional to higher clinical stages and grades. For lymphatic invasion, white indicates no lymphatic invasion, and red indicates lymphatic invasion. Figure S2: the determination of a soft-thresholding power in weighted gene coexpression network analysis (WGCNA). (a) Screening for the appropriate soft-thresholding power in WGCNA. An analysis of the scale-free fit index for various soft-thresholding powers (β). An analysis of the mean connectivity for various soft-thresholding powers. (b) A histogram of the connectivity distribution when β = 3. Scale-free topology when β = 3. Figure S3: Gene Ontology enrichment analysis and KEGG pathway enrichment analysis of genes in the turquoise and blue modules. The size of the balls represents the p value of each term, the smaller the p value, the bigger the size. Y-axis represents the number of related genes. (a) Biological process enrichment. (b) Molecular function enrichment. (c) Cellular component enrichment. (d) KEGG pathway enrichment. Figure S4: the Kaplan-Meier curve for overall survival of candidate genes in ovarian cancer. (a) HSPB7, (b) PPM2C, (c) ZFHX4, (d) ADH1B, (e) CH25H, (f) GFPT2, (g) OGN, (h) SUSD5, (i) CCDC80. (j) ZNF521, (k) PHLDB2, (l) PTGER3, (m) C1QTNF7, (n) LOC158830, and (o) PTGIS. Figure S5: the overall survival of the signature in the cohorts stratified by grades, ages, and residual tumor sizes. (a) Low grade (G1-G2) of ovarian cancer patients. (b) High grade (G3-G4) of ovarian cancer patients. (c) Young age of ovarian cancer patients. (d) Old age of ovarian cancer patients. (e) No macroscopic of residual tumor size in ovarian cancer patients. (f) 1-10 mm of residual tumor size in ovarian cancer patients. (g) 11-20 mm of residual tumor size in ovarian cance [file 7594098.f1.zip]

Archive with 2 entries (2 files):
- 7594098.f1.ppt
- 7594098.f2.docx
